# Supplementary material for: Preparation and Surface Characterization of Chitosan-Based Coatings for PET Materials
Source: Molecules. 2023 Mar 4;28(5):2375. doi: 10.3390/molecules28052375 (PMC10005435; doi:10.3390/molecules28052375)
Supplement: Supplementary file 1 [file molecules-28-02375-s001.zip]

Archive with 1 entries (1 files):
- molecules-2102404-supplementary.pdf
